# Supplementary material for: MicroRNA750-3p Targets Processing of Precursor 7 to Suppress Rice Black-Streaked Dwarf Virus Propagation in Vector Laodelphax striatellus
Source: Viruses. 2024 Jan 8;16(1):97. doi: 10.3390/v16010097 (PMC10820416; doi:10.3390/v16010097)
Supplement: Supplementary file 1 [file viruses-16-00097-s001.zip]

Archive with 1 entries (1 files):
- viruses-2764945-supplementary.pdf
